# Supplementary material for: Identification of the Centrifugation-Caused Paralytic Impact on Neutrophils
Source: Cells. 2025 Aug 30;14(17):1350. doi: 10.3390/cells14171350 (PMC12427856; doi:10.3390/cells14171350)
Supplement: Supplementary file 1 [file cells-14-01350-s001.zip]

Archive with 1 entries (1 files):
- cells-3836694-supplementary.pdf
